# Supplementary material for: LC-MS/MS Method for Therapeutic Drug Monitoring of Abiraterone, Darolutamide, Apalutamide, Enzalutamide, and Metabolites in Prostate Cancer Patients
Source: Int J Mol Sci. 2026 Mar 26;27(7):3017. doi: 10.3390/ijms27073017 (PMC13073828; doi:10.3390/ijms27073017)
Supplement: Supplementary file 1 [file ijms-27-03017-s001.zip]

Archive with 1 entries (1 files):
- ijms-4211042-supplementary.pdf
